# Supplementary material for: Efficient conversion of propane in a microchannel reactor at ambient conditions
Source: Nat Commun. 2024 Jan 29;15:884. doi: 10.1038/s41467-024-45179-1 (PMC10825187; doi:10.1038/s41467-024-45179-1)
Supplement: Supplementary file 3 — Source data [file 41467_2024_45179_MOESM3_ESM.zip]

Archive with 4 entries (4 files):
- Source Data/Source data for Figure 1.xlsx
- Source Data/Source data for Figure 2.xlsx
- Source Data/Source data for Figure 3.xlsx
- Source Data/Source data for Figure 4.xlsx
