# Supplementary material for: Efficient conversion of propane in a microchannel reactor at ambient conditions
Source: Nat Commun. 2024 Jan 29;15:884. doi: 10.1038/s41467-024-45179-1 (PMC10825187; doi:10.1038/s41467-024-45179-1)
Supplement: Supplementary file 3 — Source data [file 41467_2024_45179_MOESM3_ESM.zip › Source Data/Source data for Figure 1.xlsx]

## Sheet: Sheet1
Figure 1c
Liquid flow rates (mL min-1)	Interfacial area (m2/m3)	err
0.05	8026.3	95.6165
0.1	7999.84	119.079
0.15	8033.4	27.4532
0.2	8005.15	10.4533
0.25	8064.05	13.6214
0.3	7921.71	152.984
0.4	7899.62	8.73488
0.5	7754.33	35.1168
0.75	7532.01	172.966
1	6878.79	245.26
Figure 1d	Liquid film thickness (μm)	err
0.05	28.9667	2.39709
0.1	30.8367	1.762
0.15	32.5667	0.62225
0.2	37.7668	6.36396
0.25	43.1333	3.25167
0.3	44.2667	3.67151
0.4	46.7333	0.30551
0.5	54.6667	2.64071
0.75	65.2667	6.81567
1	60.7333	6.54319
