# Supplementary material for: Efficient conversion of propane in a microchannel reactor at ambient conditions
Source: Nat Commun. 2024 Jan 29;15:884. doi: 10.1038/s41467-024-45179-1 (PMC10825187; doi:10.1038/s41467-024-45179-1)
Supplement: Supplementary file 3 — Source data [file 41467_2024_45179_MOESM3_ESM.zip › Source Data/Source data for Figure 2.xlsx]

## Sheet: Sheet1
Figure 2a columns
Liquid flow rate (mL min-1)	Propene	Propene(err)	Ethylene	Ethylene(err)	Methane	Methane(err)	Acetone	Acetone(err)	Acetate	Acetate(err)	Propionic acid	Propionic acid(err)	Allyl alcohol	Allyl alcohol(err)	n-Propnanol	n-Propnanol(err)	i-Propanol	i-Propanol(err)	Formate	Formate(err)	CO	CO(err)	CO2	CO2(err)
0.05	13.035	0.378554	0.00809846	0.000366534	0.0287439	0.00460289	0.372406	0.128478	0.337597	0.0245539	0.252372	0.0704072	0.0792638	0.013936	0	0	0	0	0	0	0.112742	0.0315315	0.068808	0.0126975
0.1	14.0633	0.281646	0.00739626	0.00287439	0.0341995	0.0108764	0.49798	0.182485	0.337597	0.100943	0.382538	0.0287034	0.196906	0.0878542	0	0	0.015433	0.00818527	0.283581	0.0327392	0.0498929	0.0308756	0.0403052	0.0205857
0.15	14.13	0.382013	0.0120319	0.00300365	0.0627891	0.0245114	0.742645	0.284997	0.336632	0.0750256	0.391568	0.0752069	0.275795	0.104942	0	0	0	0	0.271042	0.0341031	0.0470745	0.0254992	0.0593514	0.000912476
0.2	14.3111	0.117607	0.0120956	0.00286668	0.0541949	0.002994	0.72329	0.0978317	0.259789	0.0677489	0.41971	0.0621602	0.0399406	0.0691803	0.0167197	0.0289581	0.0231495	0.0208673	0.320235	0.0783842	0.0338446	0.0320543	0.0160059	0.0140479
0.25	14.1615	0.163077	0.0131624	0.0041727	0.0626425	0.00419006	0.68748	0.13948	0.302872	0.0763895	0.454536	0.150489	0.0670834	0.0948705	0.136003	0.00954916	0.0636611	0.00818527	0.327951	0.155507	0.0422054	0.00412447	0.0973822	0.0529815
0.3	12.2374	0.555273	0.0121091	0.00428073	0.051062	0.00242491	0.759753	0.18836	0.290333	0.0422864	0.509862	0.0585084	0.0556186	0.0786542	0	0	0	0	0.317341	0.148687	0.0163686	0.00743291	0.0236877	0.000846885
0.4	10.734	0.575573	0.00664197	0.00196192	0.0502537	0.00372707	0.88613	0.371572	0.279723	0.0627486	0.478942	0.0574049	0	0	0.239211	0.00545556	0.121535	0.0654764	0	0	0.0548045	0.0194668	0.029151	0.00670371
0.5	8.59966	0.382989	0.00202751	0.00153558	0.0417154	0.00590891	0.749974	0.257968	0.174586	0.0395586	0.293051	0.143357	0	0	0.18616	0.02319	0.121535	0.04638	0	0	0.0412215	0.00931574	0.03239	0.00487875
0.75	6.32764	0.614438	0.00582595	0.000200629	0.0268978	0.00266026	0.692783	0.0675193	0.167834	0.0231495	0.108633	0.0270077	0	0	0	0	0.0598028	0.0347242	0	0	0.0458958	0.0328375	0.0419411	0.00556552
1	3.45365	0.320379	0.00265833	0.00175743	0.0147829	0.00360553	0.669908	0.128945	0	0	0.20881	0.0260663	0	0	0	0	0.190019	0.094122	0	0	0.0214789	0.0185562	0.0175261	0.0176361
Figure 2a line
Liquid flow rate (mL min-1)	rpropane	err
0.05	14.0465	0.000291298
0.1	15.5507	0.0619982
0.15	15.9361	0.221651
0.2	15.8706	0.328788
0.25	15.9742	0.163636
0.3	13.9134	0.769913
0.4	12.7099	0.76787
0.5	10.1198	0.0800046
0.75	7.42087	0.361157
1	4.54612	0.284096
Figure 2b columns
Gas flow rate (mL min-1)	Propene	Propene(err)	Ethylene	Ethylene(err)	Methane	Methane(err)	Acetone	Acetone(err)	Acetate	Acetate(err)	Propionic acid	Propionic acid(err)	Allyl alcohol	Allyl alcohol(err)	n-Propnanol	n-Propnanol(err)	i-Propanol	i-Propanol(err)	Formate	Formate(err)	CO	CO(err)	CO2	CO2(err)
2	14.3111	0.117607	0.0120956	0.00286668	0.0541949	0.002994	0.72329	0.0208673	0.259789	0.0783842	0.41971	0.0978317	0.0399406	0.0677489	0.0167197	0.0621602	0.0231495	0.0691803	0.320235	0.0289581	0.0338446	0.0320543	0.0160059	0.0140479
3	14.9723	0.745902	0.015815	0.000669406	0.0551093	0.00580666	0.722976	0.0221849	0.356888	0.0713776	0.484797	0.132216	0.0635531	0.0964562	0.0897043	0.0450585	0.0221849	0.0635531	0.202558	0.00868106	0.139574	0.0441576	0.0206455	0.0223778
4	15.6259	0.521211	0.0178888	0.000229566	0.0554758	0.00076972	0.675193	0.130233	0.337597	0.00954916	0.503501	0.0659297	0	0	0.0675193	0.0873025	0.0260432	0.0368308	0.349171	0.220983	0.00510832	0.00462218	0.0189208	0.00829716
5	16.7834	0.280333	0.0196578	0.00133302	0.0577252	0.00111889	0.694485	0.182781	0.385825	0.121406	0.497714	0.116097	0	0	0.0694485	0.0401701	0	0	0.247892	0.214164	0.0156722	0.014617	0.0315412	0.0131856
6	17.7479	0.196011	0.0272624	0.00286668	0.0638405	0.00280109	0.655902	0.0313733	0.345313	0.308286	0.511218	0.278064	0	0	0.104173	0.0621602	0.0221849	0.206252	0.217991	0.0886664	0.0338446	0.0320543	0.0160059	0.0140479
8	18.7125	0.117607	0.0313868	0.0013446	0.0687945	0.002994	0.733067	0.0208673	0.383896	0.0783842	0.520863	0.0978317	0	0	0.0733067	0.155962	0.0231495	0.0691803	0.320235	0.0289581	0.041563	0.0597508	0.0169261	0.0148485
10	19.5675	0.117607	0.148062	0.002994	0.00980188	0.00286668	0.640598	0.0978317	0.340751	0.0677489	0.453506	0.0621602	0	0	0	0	0.0672724	0.0208673	0.241304	0.0783842	0.19467	0.0320543	0	0
Figure 2b line
Gas flow rate (mL min-1)	rpropane	err
2	15.869	0.328788
3	16.7563	0.140535
4	17.278	0.385825
5	18.433	0.276843
6	19.4004	0.289369
8	20.4873	0.482281
10	21.2204	0.424407
Figure 2c
Temperature (degrees)	C3H6 production rates (mmol mcat-2h-1)
25	18.71	This work
25	0.76	Cu powder
30	26.7	This work
35	44.66	This work
40	74.84	This work
480	0.0033	BS-1
500	0.163	B2O3/SBA-15
490	0.396	h-BN
490	1.296	BNNT
510	0.055	SS-BNNSs
400	0.02	NbOx/CeO2
520	0.635	h-BN/In2O3-S
500	0.0648	Mo1V6
540	0.077	Cr–TiO2
500	1.893	NiO
525	0.196	VOx/SiO2
600	0.0078	CMK-3
550	0.075	Mo/SmVO4
600	0.034	VOx/BN-T
500	1.1	CeO2
Figure 2d
Time (h)	C3H6 production rates (mmol mcat-2h-1)	C3H6 selectivity
0.5	19.2671	91.8855
1	19.0396	91.7965
1.5	19.6175	91.1937
2	19.7683	91.255
2.5	19.9235	92.8358
3	19.7719	92.7848
3.5	19.726	91.0024
4	20.0507	91.1352
4.5	20.1036	92.4258
5	19.7667	92.3066
5.5	19.7445	91.8266
6	20.0069	91.9252
6.5	19.9733	92.7858
7	20.1625	92.8487
7.5	19.7351	90.1879
8	19.7758	90.2061
8.5	19.8805	92.075
9	20.4832	92.2902
9.5	20.3524	92.0273
10	20.6902	92.1472
10.5	20.4308	90.8005
11	20.9441	91.0057
11.5	20.7872	91.5155
12	20.6237	91.454
