# Supplementary material for: Efficient conversion of propane in a microchannel reactor at ambient conditions
Source: Nat Commun. 2024 Jan 29;15:884. doi: 10.1038/s41467-024-45179-1 (PMC10825187; doi:10.1038/s41467-024-45179-1)
Supplement: Supplementary file 3 — Source data [file 41467_2024_45179_MOESM3_ESM.zip › Source Data/Source data for Figure 3.xlsx]

## Sheet: Sheet1
Figure 3a
Propane partial pressure (atm)	rpropane(mmol mCu-2h-1)	err
0.13	3.66534	0.03858
0.25	7.52358	0.38582
0.36	11.1889	0.28937
0.5	15.0472	0.57874
0.6	17.7479	0.11575
0.75	21.2204	0.67519
Figure 3a
Oxygen partial pressure (atm)	rpropane(mmol mCu-2h-1)	err
0.05	2.57731	0.16129
0.1	4.67966	0.32258
0.2	6.90323	0.24194
0.3	8.50759	0.37097
0.4	9.97454	0.51613
0.5	11.0324	0.45161
Figure 3c
1000 / T (K-1)	ln(rpropane / mmol mCu-2h-1)	err
0.00336	3.03532	0.10982
0.0033	3.54159	0.10675
0.00325	4.05271	0.08295
0.00319	4.52812	0.06122
