# Supplementary material for: Efficient conversion of propane in a microchannel reactor at ambient conditions
Source: Nat Commun. 2024 Jan 29;15:884. doi: 10.1038/s41467-024-45179-1 (PMC10825187; doi:10.1038/s41467-024-45179-1)
Supplement: Supplementary file 3 — Source data [file 41467_2024_45179_MOESM3_ESM.zip › Source Data/Source data for Figure 4.xlsx]

## Sheet: Sheet1
Figure 4a
Species	Relative Gibbs free energy (eV)
Cu2O + PrH	0
Cu2O_nPr_H	-0.21
Cu2O(deoxygen)_nPr+	-0.16
Cu2O_nPr+	-1.89
Cu2O_H+ + propylene	-2.15
Cu2O_OnPr+	-1.21
Cu2O_H+ + nPrOH	-2.1
TS1	0.23
TS2	-1.53
TS3	-0.69
Cu2O_iPr_H	-0.16
Cu2O(deoxygen)_iPr+	-0.16
Cu2O_nPr+	-1.93
Cu2O_H+ + propylene	-2.15
Cu2O_OiPr+	-1.4
Cu2O_H+ + iPrOH	-2.14
TS1`	0.26
TS2`	-1.6
TS3`	-1.01
